# Supplementary material for: Becoming Self Employed: Israeli Family Physicians’ Push and Pull Factors
Source: Healthcare (Basel). 2024 Sep 2;12(17):1749. doi: 10.3390/healthcare12171749 (PMC11394856; doi:10.3390/healthcare12171749)
Supplement: Supplementary file 1 [file healthcare-12-01749-s001.zip]

Archive with 1 entries (1 files):
- healthcare-3135426-supplementary.pdf
